# Supplementary material for: Lifestyle Habits and Risk of Cardiovascular Mortality in Menopausal Women with Cardiovascular Risk Factors: A Retrospective Cohort Study
Source: J Cardiovasc Dev Dis. 2024 Sep 16;11(9):287. doi: 10.3390/jcdd11090287 (PMC11432577; doi:10.3390/jcdd11090287)
Supplement: Supplementary file 1 [file jcdd-11-00287-s001.zip]

Archive with 1 entries (1 files):
- jcdd-3176594-supplementary.pdf
